# Supplementary material for: Early cytokine signatures and clinical phenotypes discriminate persistent from resolving MRSA bacteremia
Source: BMC Infect Dis. 2025 Feb 18;25:231. doi: 10.1186/s12879-025-10620-3 (PMC11834594; doi:10.1186/s12879-025-10620-3)
Supplement: Supplementary file 3 — Supplementary Material 3 [file 12879_2025_10620_MOESM3_ESM.xlsx]

## Sheet: KB_Edit_01172024_Cytokines_data
Supplementary Table 1. Raw cytokine and chemokine values (pg/mL) for each analyte as determined via Luminex Assay. Individual rows represent individual patients.
EGF	CCL11	TGFα	G-CSF	TNFβ	IFNγ	CXCL1	IL10	CCL22	sCD40L	IL17a	IL6	IL8	CXCL10	CCL2	CCL4	TNFα	FGF2	IL12p40	IL13	IL15	CCL7	CD135	GMCSF	IFNα2	IL12p70	IL1α	IL9	IL1β	IL2	IL3	IL4	IL7	CX3CL1	IL1rα	IL5	CCL3	VEGF
53.97	45.06	4.25	0.8	2.68	0.68	223.99	2.17	130.94	567.15	0.76	40.87	24.01	215.19	410.97	10.67	7.02	42.39	0.3	1.87	1.8	10.57	1.55	5.56	2.67	2.14	2.29	0.02	0.03	0.02	0.29	3.22	3.97	16.16	29.09	0.91	7.96	16
182.27	194.26	3.3	88.62	2.68	64.32	1948	27.81	875.02	110.81	38.83	134.85	157.44	1248	1942	7.48	19.92	212.57	3.46	1.87	8.15	24.26	1.55	5.86	2.67	38.34	466.73	0.02	1.61	1.4	0.29	18742	3.97	23.93	72.74	0.91	6.51	34.32
7.33	240.56	3.3	16733	2.68	8.69	10188	510.15	249.01	67.51	6.18	6221	8968	1532	6211	92.66	64.77	30.09	8.89	1.87	31.29	1413	1.55	75.45	21.85	2.6	30.83	0.98	9.66	1.52	0.29	55.46	23.78	392.12	1894	0.91	83.4	74.53
90.39	98.95	2.44	47.08	329.65	5.31	311.17	38.34	314.55	981.14	1.37	31.21	48.25	609.74	331.61	96.86	18.27	16	111.33	239.72	15.42	321	4.02	11.77	26.07	4.58	16	5.75	0.02	7.37	2.71	3.36	1.39	20.36	269.57	30.71	23.06	188.4
389.94	121.21	8.85	16	3.24	1.67	11022	31.91	426.98	4524	1.37	15.93	19.01	401.93	833.39	94.94	21.53	16	3.09	3.19	2.33	61.49	47	2.33	22.3	1e-08	16	2.51	0.02	1.93	2.71	3.36	1.39	28.11	465.39	0.02	230.74	230.81
78.26	119.43	3.3	6.11	2.68	0.68	1073	4.24	572.33	4927	0.98	3.35	4.67	378	218.63	19.19	16.33	18.45	0.3	1.87	1.8	2.98	1.55	2.59	2.67	2.14	2.29	0.02	0.03	0.02	0.29	3.36	3.97	16.16	38.49	0.91	3.63	197.58
80.94	60.66	3.97	16	3.24	1.67	199.6	0.01	633.88	6138	1.37	9.32	12.84	299.76	233.28	3.13	7.23	16	3.09	3.19	2.33	61.49	4.02	2.33	3.25	1e-08	16	2.51	0.02	1.93	2.71	3.36	1.39	16	36.16	0.02	2763	292.24
178.93	179.09	5.92	16	3.24	62.97	1003	0.01	500.89	2438	24.95	26.31	25.99	215.96	501.88	117.31	28.88	109.33	3.09	3.19	2.33	61.49	94.12	2.33	3.25	129.67	62.33	2.51	0.02	1.93	2.71	3.36	13.11	16	2.79	0.02	24.52	404.99
109.18	109.65	1.33	16	3.24	1.67	3587	8.55	529.25	4688	9.57	6.33	19.27	487.7	543.47	3.13	39.15	16	3.09	3.19	2.33	61.49	4.02	2.33	3.25	1e-08	16	2.51	0.02	1.93	2.71	3.36	1.39	16	2.79	0.02	8.9	233.43
170.12	169.03	14.9	16	3.24	1.67	4230	18.83	1520	8611	1.37	6.84	37.56	1528	752.2	54.54	43.66	16	3.09	3.19	2.33	61.49	4.02	2.33	3.25	1e-08	16	2.51	0.02	1.93	2.71	3.36	1.39	16	10.67	0.02	5.53	685.56
194.37	202.2	4.24	16	3.24	1.67	339.47	36.94	661.34	4215	1.37	23.18	11.99	390.7	2352	37.1	11.97	16	92.54	6.52	18.63	61.49	4.02	2.33	3.25	1e-08	16	4.9	0.02	11.72	2.71	3.36	1.39	16	57.41	0.13	152.75	265.81
3	45.06	3.3	6.11	2.68	21.01	723.96	22.82	584.57	123.98	12.4	30.07	8.39	1401	229.52	16.96	36.57	16.5	10.33	1.87	1.8	6.95	1.72	11.31	62.83	121.02	17.59	0.02	0.03	0.02	0.29	20169	3.97	16.16	67.21	15.73	6.16	216.9
129.77	119.77	0.92	16	3.24	1.67	718.92	3.77	396.18	5333	1.37	27.76	8.6	332.19	840.36	21.4	28.22	16	3.09	3.19	2.33	61.49	4.02	2.33	3.25	1e-08	16	2.51	0.02	1.93	2.71	3.36	1.39	16	2.79	0.02	5.53	16
212.17	119.52	0.53	16	3.24	1.67	1252	36.38	244.36	3771	2.51	5.29	8.21	1008	229.35	12.2	8.32	16	3.09	3.19	2.33	61.49	4.02	2.33	3.25	1e-08	16	2.51	0.02	1.93	2.71	3.36	1.39	16	22.64	0.02	5.53	16
168.29	151.54	27.58	192.1	3.02	2.33	3194	556.09	580.27	2296	27.13	222.33	208.55	605.41	2615	43.15	63.75	46.1	44.69	2.93	16.46	11.64	22.05	9.31	2.67	2.14	3.86	0.35	0.67	0.02	0.29	10.67	7.42	46.19	475	0.91	18.26	535.89
301.54	83.32	3.3	24.67	2.68	0.68	9866	5.87	238.05	1963	0.76	25.33	41.35	206.81	514.12	8.81	21.36	23.78	0.3	1.87	7.43	2.98	1.55	2.83	2.67	2.14	2.29	0.02	0.22	0.02	0.29	30.08	3.97	31.55	36.79	0.91	12.43	93.04
117.89	72.59	3.3	29.38	2.68	6.55	10058	38.26	454.2	4556	4.76	16.21	22.28	724.67	564.12	54.42	18.75	15.9	0.3	1.87	1.8	2.98	19.59	2.59	5.22	2.14	2.29	0.02	0.03	0.02	0.29	34.35	3.97	53.23	20.04	2.75	6.29	192.24
244.76	168.91	14.34	19.09	52.75	36.23	5390	11.4	266.39	10750	18.91	33.16	63.22	380.87	1310	66.25	24.85	71.98	0.3	1.87	1.8	14.57	21.23	8.66	8.59	42.99	2.29	0.02	0.41	0.36	0.29	31.14	8.8	16.16	47.71	0.91	8.27	254.56
88.04	76.97	6.58	16.35	2.68	0.68	10188	10.73	564.35	12673	0.76	43.18	32.2	172.09	410.55	29.4	44.26	25.43	0.3	1.87	1.8	4.04	1.55	2.59	2.67	3.51	2.29	0.02	0.03	0.02	0.29	37.6	8.26	16.16	40.18	0.91	7.53	629.24
3	168.44	3.3	157.67	2.68	31.83	1023	105.31	135.12	80.44	6.39	49.32	127.88	1537	2346	37.84	33.58	48.5	7.43	1.87	12.85	189.38	1.55	16.19	17.95	3.2	22.38	0.02	0.29	0.59	0.29	12.39	3.97	131.38	29.09	0.91	10.95	53.57
64.42	424.77	9.45	1067	2.68	20.07	10125	34.66	439.06	3235	14.68	6205	574.42	3235	7208	33.42	98.25	41.11	40.31	1.87	14.55	82.95	174.7	23.46	59.98	8.92	61.89	7.4	7.27	0.02	0.29	52.07	23.07	126.06	4567	51.36	5.15	89.5
45.19	54.86	0.53	36.04	3.24	1.67	2499	7.99	677.4	4801	1.37	30.41	10.87	263.58	325.93	4.24	30.58	16	3.09	3.19	2.33	61.49	4.02	2.33	3.25	1e-08	16	2.51	0.02	1.93	2.71	3.36	1.39	16	2.79	0.02	5.53	152.27
138.06	207.38	3.3	8.51	2.68	1.69	10188	21.08	1356	5152	1.08	3.35	17.37	510.76	790.23	33.81	19.86	23.78	0.3	1.87	2.42	12.66	6.03	4.98	10.38	2.14	7.52	0.02	0.03	0.02	0.29	52.07	3.97	16.16	181.87	0.91	4.56	16
257.01	236.3	22.93	16	149.47	1.67	614.74	34.7	311.94	101	4.33	21.06	32.77	287.81	2083	95.22	17.25	16	31.03	112.52	7.75	187.48	4.02	3.48	253.91	1e-08	16	2.51	0.02	2.26	2.71	3.36	1.39	262.19	388.45	19.53	13.43	879.48
98.94	78.26	0.53	16	3.24	1.67	15038	1.19	467.62	3405	1.37	13.67	36.4	178.55	164.92	24.08	10.69	16	3.09	3.19	2.33	61.49	4.02	2.33	3.25	1e-08	16	2.51	0.02	1.93	2.71	3.36	1.39	16	2.79	0.02	5.53	23.23
204.85	117.81	22.71	33.22	424.6	6.52	675.41	40.3	155.12	5949	1.37	18.9	39.47	195.85	347.87	97.13	18.38	20.53	76.19	277.44	13.69	350.02	4.02	9.97	3.25	1.23	16	3.44	0.02	9.93	2.71	3.36	1.39	16	319.58	36.95	24.94	383.44
63.31	120.64	0.53	37.44	134.2	20.04	4437	48.31	821.97	6353	8.57	44.08	35.79	181.17	396.12	61.46	27.29	16	122.47	83.93	20.34	112.83	4.02	2.33	3.25	1e-08	54.79	8.6	0.02	14.63	2.71	3.36	8.16	16	119.31	9.0299	20.39	325.36
115.66	85.18	0.86	16	138.73	1.67	2857	15.64	834.04	1611	1.37	13.33	22.04	443.82	588.35	55.11	23.7	16	3.09	38.15	2.33	152	4.02	2.33	3.25	1e-08	16	2.51	0.02	1.93	2.71	3.36	1.39	16	114.2	4.69	9.64	16
147.84	75.58	6.24	16	3.24	6.12	358.01	46.77	339.04	4422	1.37	19.12	24.76	407.28	475.6	37.1	51.55	16	3.09	3.19	2.33	61.49	4.02	2.33	3.25	1e-08	16	2.51	0.02	1.93	2.71	3.36	1.39	16	1040	0.02	5.53	16
58.91	203.48	31.05	23.08	397.27	26.29	64.11	48.31	669.64	106.54	13.47	135.85	52.79	1918	460.19	108.09	25.03	21.69	176.78	265.71	25.65	322.67	85.66	28.17	9.19	1.68	73.04	2.51	0.02	21.17	4.72	16.58	1.39	16	420.75	32.2	26.59	59.28
178.69	124.77	10.41	16	3.24	1.67	14411	39.74	648.96	11903	1.37	26.21	96.75	1165	863.13	68.4	82.81	16	37.8	3.19	5.57	61.49	4.02	2.33	3.25	1e-08	16	2.51	0.02	2.9	2.71	3.36	14.31	16	114.2	0.02	8.51	564.76
48.5	20.93	3.3	40.74	2.68	0.68	498.09	22.53	128.83	1901	3.98	28.35	21.88	365.53	269.46	8.81	20.12	18.45	0.3	1.87	2.86	3.21	1.55	3.86	2.67	2.14	2.29	0.02	0.03	0.02	0.29	3.96	3.97	16.16	16.17	0.91	3.63	16
195.53	26.73	3.3	297.64	2.68	2.22	5776	39.47	304.45	3336	0.8	102.97	46.45	8970	1853	39.51	116.49	44.88	20.6	1.87	17.73	110.68	1.55	14.77	17.95	3.35	114.15	1.04	0.29	2.58	0.29	40.89	3.97	16.16	932.94	0.91	14.81	26.31
43.1	62.13	3.3	0.8	4.33	0.68	1448	3.48	1521	5738	0.76	19.7	14.51	311.62	340.56	4.51	6.63	16.5	0.3	1.87	1.8	2.98	1.55	3.86	2.67	2.14	2.29	0.02	0.03	0.02	0.29	9.83	3.97	16.16	132.63	0.91	3.63	29.04
62.82	162.05	13.91	6.11	2.68	3.63	753.98	2.55	533.89	5078	2.37	6.66	10.78	155.24	624.05	28.98	16.33	43.64	0.3	1.87	2.95	4.04	1.55	7.39	6.86	71.62	2.31	0.02	0.09	0.25	0.29	7.45	3.97	38.97	12.78	0.91	3.63	172.01
34.92	14.36	4.42	86.84	2.68	3.02	624.66	56.08	258.99	871.67	0.76	14.29	11.49	166.44	275.3	7.82	8.3	15.9	0.3	1.87	1.8	2.98	1.55	2.83	2.67	2.14	2.29	0.02	0.03	0.02	0.29	3.22	3.97	31.55	75.48	0.91	3.63	144.56
51	248.94	3.3	1.94	2.68	2.79	3078	2.17	763.68	2272	1.58	3.35	19.62	293.12	1556	4.05	27.35	16.5	0.3	1.87	1.8	2.98	1.55	2.83	2.67	2.14	2.29	0.02	0.03	0.02	0.29	10.67	3.97	16.16	2.06	0.91	4.24	16
218.74	139.96	6.22	48.29	2.68	10.3	1675	2.17	246.49	11567	4.76	3.35	19.56	197.29	696.3	32.23	12.31	46.1	0.3	1.87	1.8	6.95	1.55	6.77	8.59	2.75	9.13	0.02	0.73	0.02	0.29	327.21	3.97	1288	37.64	0.91	3.63	178.95
403.02	60.74	7.1	0.8	2.68	29.94	1826	2.17	828.47	10195	19.8	7.56	20.83	126.41	310.83	31.83	58.64	75.85	0.3	1.87	1.8	2.98	25.89	2.59	2.67	34.28	12.56	0.02	0.03	0.02	0.29	3.22	3.97	16.16	14.47	0.91	6.9	20.66
160.61	63.61	0.53	21.59	3.24	7.71	14471	4.2	482.64	6188	1.37	47.7	17.47	763.16	438.03	3.13	18.38	16	3.09	3.19	2.33	61.49	15.83	2.33	3.25	1e-08	16	2.51	0.02	1.93	2.71	3.36	1.39	16	2.79	0.02	5.53	43.95
3	128.63	3.3	577.72	2.68	1.69	10188	34.66	264.75	113.92	9.64	46.08	168.58	392.3	576.25	37.65	30.26	16.5	0.3	1.87	2.25	2.98	1.55	2.59	2.67	2.14	2.29	0.02	0.03	0.02	0.29	23.86	5.36	16.16	41.86	0.91	6.42	130.8
218.1	82.84	3.3	35.06	2.77	1.69	3561	8.37	409.78	3215	2.66	36.51	38.41	655.69	185.56	16.71	16.53	61.85	0.3	1.87	5.42	8.24	1.55	6.16	3.68	2.14	13.9	0.02	1.67	0.25	0.29	70.36	3.97	23.93	88.18	0.91	22.46	68.54
17.81	83.8	3.3	0.87	2.68	3.14	1914	2.36	519.01	2149	3.59	47.19	35.62	925.77	674	31.03	34.57	20.3	0.3	1.87	1.92	2.98	1.55	4.41	2.67	2.14	2.29	0.02	0.03	0.02	0.29	6.69	3.97	16.16	47.71	0.91	5.97	16
88.77	96.97	9.9	13.66	7.56	12.39	1248	4.47	514.25	1755	28.78	21.35	30.89	801.98	256.86	95.61	19.14	241.28	116.16	31.11	26.64	66.13	40.97	40.04	109.61	25.41	8.31	1.72	18.99	19.34	0.29	25.9	36.3	558.32	27.8	0.91	9.66	376.94
193.01	61.94	4.38	5.35	2.68	1.39	10188	19.07	292.2	4236	2.02	4.49	30.84	1114	446.51	36.89	40.11	43.64	15.05	1.87	1.8	8.24	1.55	2.83	2.67	2.6	9.97	0.02	0.03	0.02	0.29	78.45	3.97	38.97	63.22	0.91	5.86	16
112.5	13.98	5.15	0.8	2.68	0.68	294.55	4.7	125.64	1954	1.08	13.76	17.47	123.97	235.46	18.21	18.29	23.78	0.3	1.87	1.8	2.98	1.55	2.59	2.67	2.14	2.29	0.02	0.03	0.02	0.29	3.22	3.97	16.16	45.22	0.91	3.63	16
94.23	78.78	3.3	0.8	2.68	0.68	862.53	2.17	115.87	2324	0.76	3.35	6.51	131.61	116.73	14.35	8.62	15.9	0.3	1.87	1.8	2.98	1.55	2.59	2.67	2.14	2.29	0.02	0.03	0.02	0.29	3.22	3.97	16.16	11.11	0.91	3.63	16
470.71	177	38.48	16	3.24	1.67	784.13	0.01	356.73	10100	37.74	3.05	27.51	144.95	697.58	38.8	15.95	16	3.09	109.71	2.33	61.49	4.02	2.33	3.25	1e-08	16	2.51	0.02	1.93	2.71	3.36	1.39	51.57	60.58	0.02	5.53	211.78
81.33	185.11	16.86	59.11	102.5	10.42	191.73	77.62	484.67	6012	19.93	177.79	129.37	272.37	247.29	102.31	12.09	18.23	93.599	40.1	10.96	99.67	4.02	13.1	18.31	1.68	16	2.51	0.02	2.82	2.71	3.36	10.69	20.36	453.64	2.54	10.7	559.82
203.98	142.51	34.53	44.35	1057	1.67	1033	13.83	881.46	3279	1.37	38.17	128.32	330.74	804.01	183.81	17.03	16	55.39	677.56	10.71	617.92	4.02	27.33	57.61	1e-08	16	2.51	0.02	4.3	2.71	4.8	1.39	28.11	1163	176.53	38.72	200.34
115.11	101.03	2.19	16	3.24	1.67	602.64	105.59	351.25	4504	3.33	156.16	12.64	270.43	199.12	3.13	28.99	16	3.09	256.4	2.33	61.49	4.02	2.33	3.25	73.34	16	2.51	0.02	1.93	2.71	3.36	132.04	16	2.79	71.76	2763	299.95
100.04	90.11	20.07	16	3.24	79.569	867.25	10.5	503.64	4313	39.84	56.68	27.99	207.78	410.41	122.36	8.91	243.5	3.09	3.19	5.33	61.49	135.02	83.29	462.11	125.19	162.13	2.51	0.14	6.86	2.71	3.36	31.53	28.11	2.79	0.02	22.56	805.23
30.47	55.18	0.53	28.93	3.24	1.67	36.99	28.85	437.53	2941	1.37	28.78	26.61	587.76	389.36	3.13	32.76	16	3.09	3.19	2.33	61.49	4.02	2.33	3.25	1e-08	16	2.51	0.02	1.93	2.71	3.36	1.39	16	2.79	0.02	5.53	72.22
124.49	115.75	4.77	54.86	2.68	6.55	3785	9.14	513.91	5333	6.81	17.79	9.77	518.83	302.81	17.72	8.3	23.78	0.3	1.87	2.42	9.44	1.55	2.59	2.67	2.14	9.97	0.02	0.03	0.02	0.29	93.53	3.97	16.16	65.62	0.91	6.6	159.96
3.36	59.99	5.43	16	3.24	14.38	1314	0.01	211.6	292.42	9.66	41.09	26.75	188.41	217.87	52.78	6.99	55.36	17.69	3.19	2.33	61.49	4.02	2.33	3.25	11.84	16	2.51	0.02	1.93	2.71	3.36	1.39	118.27	2.79	0.02	13.95	262.23
34.92	94.34	5.61	1098	10.75	17.13	1907	36.76	130.94	184.64	9.64	839.57	233.51	987.65	905.48	40.62	31.58	116.77	34.12	10.08	12.43	100.38	5.55	32.44	72.19	18.37	79.63	3.91	9.06	6.67	0.29	53.2	15.99	273.64	616	1.9	6.72	185.69
3.21	149.45	3.3	7.69	2.68	0.68	107.91	33.16	5.97	15.96	1.13	11.65	59.88	315.6	212.6	19.67	14.64	20.3	0.3	1.87	9.29	19.5	1.55	3.86	2.67	2.14	5.98	0.02	0.16	0.42	0.29	3.22	3.97	16.16	68	0.91	3.75	16
122.35	193.04	3.3	7362	2.68	2.79	6007	27.66	79.24	1059	2.97	504.34	25.88	393.39	1426	16.71	16.2	33.01	0.3	1.87	18.16	8.24	277.46	6.77	5.22	2.14	5.98	0.02	0.29	0.02	0.29	58.88	3.97	16.16	29.52	0.91	3.63	39.39
66.58	108.84	2.29	16	3.24	1.67	1041	0.01	284.71	4407	1.37	23.81	25.78	218.75	584.41	35.77	12.9	16	3.09	3.19	2.33	61.49	4.02	2.33	3.25	1e-08	16	2.51	0.02	1.93	2.71	3.36	1.39	16	2.79	0.02	2763	125.65
73.13	130.74	8.41	16	3.24	9.27	488.53	0.01	826.8	6787	1.67	5.55	25.09	191.92	1105	3.13	2.86	16	3.09	3.19	2.33	61.49	4.02	2.33	3.25	3.6	16	2.51	0.02	1.93	2.71	3.36	1.39	16	2.79	0.02	5.53	4229
58.76	76.56	0.53	16	35.56	22.2	652.76	402.15	295.75	3793	4.72	21.59	17.5	195.98	393.83	27.12	23.64	16	3.09	23.34	2.33	61.49	4.02	2.33	3.25	1e-08	16	2.51	0.02	1.93	2.71	3.36	1.39	16	78.11	3.91	8.21	121.51
43.44	216.01	3.44	16	3.24	4.07	347.35	110.87	128.01	983.89	1.37	3.05	19.27	6619	485.1	3.13	18.72	16	3.09	3.19	2.33	61.49	4.02	2.33	3.25	1e-08	16	2.51	0.02	1.93	2.71	3.36	1.39	17.65	2.79	0.02	5.53	16
147.74	126.56	0.53	16	3.24	1.67	1903	4.05	577.04	3401	1.37	3.05	12.96	561.13	732.5	3.13	25.86	16	3.09	3.19	2.33	61.49	4.02	2.33	3.25	1e-08	16	2.51	0.02	1.93	2.71	3.36	1.39	16	2.79	0.02	6.14	16
84.52	63.41	19.08	0.8	2.68	4.27	10188	15.38	353.17	3067	7.86	81.54	211.57	555	872.72	33.81	37.5	15.9	114.12	1.87	9.29	10.57	1.55	2.59	2.67	2.14	10.39	0.02	0.03	0.02	0.29	55.46	3.97	16.16	64.02	0.91	4.01	306.59
37.62	20.93	3.3	29.38	2.68	13	10188	8.11	379.93	4813	29.31	12.97	213.87	711.31	127.45	17.72	28.01	55.37	7.43	1.87	4.06	18.75	1.55	10.98	3.68	2.9	11.68	0.02	0.73	0.25	0.29	54.33	3.97	82.78	68	0.91	6.38	275.48
3	94.72	3.3	4.6	2.68	2.79	4080	4.7	263.93	1121	2.25	3.35	17.65	449.45	568.12	14.62	16.53	39.82	7.43	1.87	1.8	9.44	1.55	6.16	2.96	2.14	2.29	0.02	0.03	0.02	0.29	47.56	3.97	16.16	15.74	0.91	4.42	44.28
23.52	50.31	3.3	0.8	2.68	4.01	1314	8.37	204.97	333.4	2.37	7.02	13.97	1538	438.54	14.62	17.24	16.5	0.3	1.87	2.08	2.98	1.55	3.34	2.67	2.14	30.83	0.02	0.03	0.02	0.29	104	3.97	91.96	27.37	0.91	3.63	16
44.86	37.26	32.5	59.52	2.68	1.2	1879	70.44	409.78	306.89	1.03	75.88	109.28	1564	374.28	44.21	64.16	33.01	0.3	1.87	8.04	6.27	1.55	9.97	2.67	2.14	11.25	0.02	0.03	0.48	0.29	17.92	4.72	23.93	47.71	0.91	9.98	243.13
57.06	62.86	49.63	36.95	48.21	102.41	1898	50.72	386.91	934.68	5.64	3.35	30.7	538.63	242.19	14.62	31.05	70.02	1.37	26.78	2.95	103.41	1.55	19.79	66.59	2.6	13.45	1.1	3.27	3.89	0.29	16.03	3.97	46.19	89.69	2.5	4.86	262.25
116.6	121.72	10.05	489.51	2.68	3.76	1775	51.33	110.3	2807	3.98	305.14	81.7	265.1	1443	27.31	30.13	16.5	0.3	1.87	2.25	26.66	1.55	3.34	2.67	2.14	14.35	0.02	0.03	0.02	0.29	109.81	3.97	79.65	211.12	0.91	9.24	53.57
230.44	36.3	7.3	35.06	2.68	13.45	10188	10.99	571	12490	0.76	22.65	59.24	5584	447.16	34.59	31.98	27.03	7.92	1.87	5.12	2.98	28.37	6.46	2.67	2.14	47.28	0.02	0.03	0.02	0.29	52.07	3.97	20.04	117.35	0.91	22.01	338.24
147.76	30.66	4.25	10.19	2.68	0.68	548.88	2.17	792.32	4588	0.98	3.35	20.72	274.58	209.55	25.59	40.04	37.17	0.3	1.87	1.8	2.98	1.55	4.41	6.86	2.14	2.29	0.02	0.03	0.02	0.29	4.6	3.97	16.16	15.32	0.91	7.66	31.71
189	62.13	3.3	0.8	2.68	7.97	10188	4.7	283.41	4508	2.55	13.23	56.88	465.57	371.3	22.02	54.37	15.9	34.12	1.87	1.8	2.98	11.55	2.59	3.68	2.14	2.29	0.02	0.03	0.02	0.29	37.6	22.55	53.23	94.59	0.91	14.36	66.49
131.59	34.22	4.77	0.8	2.68	1.69	2289	2.75	428.41	5164	0.76	3.57	6.09	77.79	253.92	16.71	4.84	27.03	0.3	1.87	1.8	2.98	1.55	2.83	5.22	2.14	2.29	0.02	0.03	0.02	0.29	17.92	3.97	16.16	11.94	0.91	3.63	248.46
213.21	189.79	3.3	8.51	2.68	0.94	564.27	8.62	38.43	1248	4.24	19.27	16.25	945.45	710.63	28.57	11.59	95.64	0.3	1.87	2.6	32.88	1.55	13.37	21.85	2.14	13.45	0.02	1.73	0.02	0.29	10.67	3.97	16.16	55.54	0.91	3.63	16
464.98	142.86	3.3	0.87	2.68	0.68	10188	2.17	499.58	7896	0.76	10.94	16.69	332.8	371.2	10.06	11.08	22.07	0.3	1.87	1.8	2.98	1.55	4.98	2.67	2.14	5.61	0.02	0.03	0.02	0.29	50.94	3.97	16.16	28.23	0.91	3.63	258.85
158.35	108.71	14.27	16	3.24	1.67	1095	3.77	262.11	3265	1.37	4.21	16.58	241.91	948.25	14.17	3.57	16	3.09	3.19	2.33	61.49	4.02	2.33	3.25	1e-08	16	2.51	0.02	1.93	2.71	36.95	1.39	64.61	148.27	8.23	6.37	415.46
463.06	139.98	9.59	16	3.24	3.23	6202	9.66	470.97	12811	7.56	10.29	50.48	478.16	1123	67.97	25.53	16	3.09	3.19	2.33	61.49	125.48	2.33	3.25	1e-08	16	2.51	0.02	1.93	2.71	3.36	1.39	16	331.38	0.02	6.49	1035
14.11	416.16	3.3	27.49	2.68	20.54	2339	52.25	123.49	621.45	9.86	18.66	62.49	5040	1712	31.43	31.32	48.5	0.3	1.87	16.03	34.49	1.55	7.39	17.95	2.14	53.53	0.09	0.16	1.4	0.29	29.03	3.97	198.26	41.86	2.41	5.46	187.89
21.73	44.19	3.3	11.04	2.68	91.56	2273	2.17	580.27	76.52	60.3	33.68	21.85	59.83	71.93	75.61	16.4	116.77	13.17	1.87	1.8	14.57	36.6	23.09	146.03	22.55	2.29	1.04	1.05	4.97	0.29	27.98	3.97	273.64	43.54	0.91	9.41	375.66
129.25	73.44	3.3	0.8	2.68	0.68	3224	2.17	743.95	4996	0.76	3.35	1.86	180.08	178.98	7.48	20.32	31.57	0.3	1.87	1.8	2.98	1.55	2.83	2.67	2.14	2.29	0.02	0.03	0.02	0.29	14.18	3.97	16.16	15.32	0.91	3.63	44.28
150.94	107.2	9.44	16	110.11	1.67	2500	15.64	575.06	12811	1.37	33.42	38.29	226.16	1571	86.84	24.09	16	3.09	52.44	2.33	193.49	4.02	2.33	3.25	1e-08	16	2.51	0.02	1.93	2.71	3.36	1.39	16	240.67	12.89	10.58	524.43
117.39	19.31	6.26	0.8	2.68	0.68	2840	2.17	496.15	5875	0.76	3.57	9.14	142.89	313.39	5.31	14.12	15.9	0.3	1.87	1.8	2.98	1.55	2.59	2.67	2.14	2.29	0.02	0.03	0.02	0.29	9.02	3.97	16.16	32.52	0.91	3.63	34.32
108.5	106.74	3.97	51.13	3.24	1.67	16707	0.01	1551	5434	1.37	22.12	23.76	1096	1220	3.13	52.35	16	114.39	3.19	2.33	61.49	4.02	2.33	3.25	1e-08	16	2.51	0.02	1.93	2.71	3.36	1.39	16	2.79	0.02	5.53	561.24
163.33	120.84	7.65	16	3.24	66.64	1698	41.14	282.66	12232	34.77	73.09	24.19	117.61	896.44	88.24	11.39	86.65	7.02	3.19	6.53	61.49	70.72	2.33	3.25	122.01	16	2.51	0.02	2.1	2.71	3.36	43.36	89.27	2.79	0.02	18.27	1051
59.65	84.94	3.53	37.44	3.24	1.67	1424	0.01	456.26	2938	1.37	3.05	2.55	227.13	269.11	29.36	6.75	51.01	16.06	3.19	4.15	61.49	4.02	12.65	68.56	1e-08	27.54	2.51	4.1	1.93	2.71	31.76	1.39	40.18	10.19	0.02	5.53	267
3	122.53	23.32	14.55	2.68	180.35	1358	4.93	877.46	343.64	166.48	37.11	89.4	178.7	208.81	16.71	7.53	314.09	0.3	3.34	3.68	34.27	1.55	7.08	2.67	58.41	2.29	0.02	5.58	10.1	0.29	9.83	3.97	16.16	38.06	0.91	14.68	16
563.16	279.99	10.5	27.49	2.68	1.3	10188	8.37	360.29	7860	1.27	16.3	202.9	2774	1072	30.83	22.35	30.09	21.06	1.87	9.29	12.66	41.51	6.77	19.89	3.35	51.97	0.85	0.41	0.02	0.29	61.17	3.97	53.23	249.95	1.48	5.99	265.6
124.36	544.27	3.3	20.01	2.68	2.67	2232	5.04	207.65	1547	1.27	9.88	18.2	91.58	279.24	9.44	8.75	28.58	0.3	1.87	3.68	8.24	23.42	8.66	2.67	2.14	2.29	0.02	0.03	0.02	0.29	19.86	3.97	16.16	30.81	0.91	3.63	16
116.49	102.3	0.53	16	61.24	1.67	4082	0.01	326.75	4947	1.37	3.05	16.44	1022	535.76	51.88	22.64	16	3.09	16.02	2.33	61.49	4.02	2.33	3.25	1e-08	16	2.51	0.02	1.93	2.71	3.36	1.39	16	50.99	0.02	8.8	78.11
88.06	115.01	0.53	16	3.24	1.67	2192	3.77	1756	2028	1.37	15.81	14.95	478.04	1072	3.13	17.08	16	3.09	3.19	2.33	61.49	4.02	2.33	3.25	1e-08	16	2.51	0.02	1.93	2.71	3.36	1.39	16	26.34	0.02	2763	561.24
49.78	111.31	0.53	16	3.24	1.67	697.66	25.78	620.36	2124	10.65	24.65	54.43	729.99	545.13	23.43	33.74	16	3.09	3.19	2.37	61.49	4.02	2.33	3.25	1e-08	16	2.51	0.02	1.93	2.71	3.36	1.39	16	2.79	0.02	7.49	159.27
37.01	112.29	11.75	119.83	2.68	5.86	1111	39.77	364.39	537.83	3.09	176.81	190.95	887.08	1794	15.15	33.44	33.01	17.38	1.87	16.03	28.87	13.13	7.39	17.95	4.49	2.6	0.09	0.54	0.36	0.29	5.97	4.72	73.28	137.88	1.15	3.63	157.47
14.11	120.85	3.3	691.49	2.68	5.59	307.31	47.97	268.03	184.25	2.49	18.39	87.36	4176	1405	22.93	53.02	27.03	5.47	1.87	2.25	10.57	21.5	5.56	2.67	2.14	41.06	0.35	0.03	0.36	0.29	5.97	3.97	16.16	77.42	0.91	14.75	85.88
1051	126.26	20.92	46.41	2.68	21.79	10188	37.66	2269	3380	35.16	8.45	65.3	1492	1585	88.3	43.59	53.13	42.5	1.87	1.8	11.64	1.55	6.46	5.22	2.14	3.86	5.48	19.81	1.17	0.29	70.36	14.03	159.22	567.31	2.88	31.23	203.84
214.7	114.16	98.96	156.07	2.68	347.67	7239	431.31	868	300.07	241.33	163.18	315.63	804.29	1623	188.79	195.53	63.94	227.61	136.97	7.84	54.83	489.24	41.57	10.38	26.38	555.25	0.02	6.42	30.41	0.29	74.97	11.13	1086	1342	0.91	42.8	1209
490.42	48.14	6.9	3.2	2.68	2.91	6140	10.59	88.02	5874	3.98	23.69	36.64	260.02	391.06	36.89	16.2	39.82	0.3	1.87	3.68	2.98	1.55	2.59	2.67	2.14	2.29	0.02	0.03	0.02	0.29	25.9	7.98	16.16	36.79	0.91	3.63	452.66
140.24	130.85	6.01	95.69	2.68	7.97	3027	80.54	266.8	1348	8.5	38.99	144.14	3986	812.5	54.74	69.76	28.58	13.17	1.87	1.8	14.57	1.55	6.77	8.59	6.99	44.16	0.02	0.41	0.25	0.29	27.98	3.97	16.16	701.81	0.91	11.08	16
151.81	161.33	9.26	109.6	2.68	4.53	5120	73.85	709.26	5322	32.38	33.08	145.27	1066	1522	51.44	54.1	128.91	50.77	1.87	6.01	53.56	34.41	11.31	129.78	2.14	36.94	2.46	4.31	4.13	1.31	68.05	3.97	284.45	252.74	0.91	21.54	291.36
49.96	194.96	0.74	16	3.24	1.67	1065	9.1	295.14	2955	1.37	6.59	7.36	215.65	385.81	3.13	10.22	16	3.09	3.19	2.33	61.49	4.02	2.33	3.25	1e-08	16	2.51	0.02	1.93	2.71	3.36	1.39	16	2.79	0.02	2763	99.08
99.71	67.21	25.04	16	3.24	1.67	4.06	261.28	379.26	2006	6.25	46.08	25.59	221.71	406.33	3.13	18.5	16	3.09	3.19	2.33	61.49	4.02	2.33	3.25	1e-08	16	2.51	0.02	1.93	2.71	3.36	1.39	128.53	255	0.02	2763	389.82
146.1	54.75	22.26	16	3.24	1.67	1694	47.89	154.64	11019	10.29	38.56	23.85	630.34	150.48	65.74	20.35	16	3.09	3.19	2.33	61.49	4.02	2.33	3.25	1e-08	16	2.51	0.02	1.93	2.71	3.36	1.39	16	2.79	0.02	5.53	721.22
42.53	100.64	0.53	16	3.24	4.9	553.67	130.79	93.55	1618	16.56	13.1	26.09	599.41	304.24	3.13	36.45	16	3.09	3.19	2.33	61.49	4.02	151.58	3.25	1e-08	16	24.01	0.02	1.93	2.71	3.36	1.39	16	207.03	0.02	5.53	16
108.62	47.01	0.53	16	3.24	1.67	1748	527.24	967.51	5801	1.37	27.76	17.64	249.99	697.58	3.13	9.74	16	3.09	3.19	2.33	61.49	4.02	2.33	3.25	1e-08	16	2.51	0.02	1.93	2.71	3.36	1.39	16	2.79	0.02	5.53	16
3.36	68.36	0.53	16	3.24	1.67	915.11	41.28	377.91	273.76	1.37	35.61	24.81	998.73	926.64	70.52	70.35	16	3.09	3.19	2.33	61.49	4.02	2.33	3.25	1e-08	16	2.51	0.02	1.93	2.71	3.36	1.39	16	51.35	0.02	13.12	16
209.03	163.66	13.91	16	3.24	1.67	856.19	9.1	194.59	3615	1.67	28.06	14.95	289.27	811.98	84.77	22.64	43.57	3.09	3.19	7.99	61.49	4.02	10.87	3.25	13.98	16	2.51	1.56	1.93	2.71	3.36	3.07	16	11.15	0.02	2763	1001
172.83	47.09	3.3	0.8	2.68	0.68	532.79	2.17	136.16	2228	0.76	3.35	4.04	85.32	128.31	12.7	3.94	15.9	0.3	1.87	1.8	8.24	1.55	2.83	2.67	2.14	2.29	0.02	0.03	0.02	0.29	3.22	3.97	16.16	16.17	0.91	3.63	16
211.57	81.21	44.55	16	3.24	1.67	16707	0.6	1641	7067	1.37	52.87	19.13	170.54	460.4	31.46	17.25	16	3.09	3.19	2.33	61.49	11.52	2.33	3.25	1e-08	16	2.51	0.02	1.93	2.71	3.36	2.22	16	16.65	0.02	2763	312.84
120.17	32.84	3.3	3.2	2.68	0.68	441.42	5.87	985.44	10012	5.43	17.79	27.49	303.91	242.19	31.43	8.17	39.82	0.3	1.87	2.6	4.04	1.55	2.59	2.67	5.88	2.29	0.02	0.03	0.02	0.29	3.22	3.97	16.16	91.21	1.4	21.14	149.82
117.25	1013	11.79	19516	9.46	5.86	10188	429.54	159.29	892.33	1.91	6251	2785	1111	7364	56.85	124.26	50.84	0.3	4.81	20.92	433.16	2.49	18.34	25.8	2.6	11.25	0.02	21.98	4.07	0.29	56.6	25.99	235.64	4668	0.91	5.46	49
103.61	51.02	3.3	17.26	2.68	0.94	10188	3.16	1054	1415	2.85	43.52	28.08	911.17	855.58	12.98	67.3	15.9	0.3	1.87	2.51	6.27	22.87	6.77	2.67	2.14	8.72	0.02	0.03	0.02	0.29	25.9	3.97	16.16	17.88	0.91	4.79	16
49.4	103.26	6.8	16	3.24	1.67	1001	6.03	261.9	388.8	1.37	3.05	14.07	197.28	775.57	16.82	12.9	16	3.09	3.19	2.33	61.49	4.02	2.33	3.25	1e-08	16	2.51	0.02	1.93	2.71	3.36	1.39	16	44.42	0.62	5.53	16
167.59	96.61	8.63	16	65.77	1.67	443.01	0.01	744.84	8405	1.37	11.47	11.33	247.6	208.57	56.78	17.25	16	3.09	19.31	2.33	61.49	4.02	2.33	26.07	1e-08	16	2.51	0.02	1.93	2.71	3.36	1.39	16	25.12	0.46	10.09	575.25
119.79	123.41	12.89	52.47	3.24	4.9	11904	0.01	499.23	5554	7.93	192.56	113.46	160.76	389.22	3.13	17.37	16	3.09	3.19	2.8	61.49	4.02	2.33	243.44	1e-08	16	2.51	0.02	1.93	2.71	3.36	15.95	16	2.79	0.02	5.53	1400
3.36	185.71	0.53	16	3.24	1.67	643.21	0.01	398.48	190.02	1.37	3.05	9.93	2458	599.7	3.13	16	16	3.09	3.19	2.33	61.49	4.02	2.33	3.25	1e-08	16	2.51	0.02	1.93	2.71	3.36	1.39	16	96.709	0.02	2763	16
126.41	222.08	19.6	16	3.24	1.67	445.64	2.35	101.41	3040	1.37	3.05	163.93	242.48	452.06	3.13	10.8	16	3.09	3.19	3.02	61.49	4.02	6.31	3.25	1e-08	16	2.51	0.02	1.93	2.71	3.36	1.39	16	2.79	79.709	2763	16
102.08	84.15	11.93	16	3.24	1.67	915.82	6.87	384.66	3970	7.75	8.59	30.83	295.82	569.81	37.53	25.3	16	3.09	3.19	2.33	61.49	4.02	2.33	3.25	1e-08	16	2.51	0.02	1.93	2.71	3.36	1.39	16	2.79	0.02	2763	34.68
552.65	264.32	0.53	69.56	44.05	1.67	12922	18.83	276.47	5851	1.37	37.38	35.08	272.78	691.61	47.73	16	16	3.09	20	2.33	68.19	19.38	7.24	29.66	1e-08	16	2.51	0.02	1.93	2.71	12.27	1.39	33.04	31.52	2.12	7.49	141.3
108.54	115.35	4.15	21.59	324.39	13.44	492.86	7.99	580.28	3735	8.48	103.64	65.36	315.34	165.89	136.98	14.29	16	41.71	233.63	5.81	294.17	4.02	2.5	3.25	1e-08	16	2.51	0.02	1.93	2.71	3.36	4.47	16	456.58	39.54	24.41	225.49
46.21	72.93	3.3	0.87	2.68	5.05	2087	2.17	971.98	3137	3.59	10.68	16.64	347.16	414.88	20.86	13.34	33.01	0.3	1.87	1.8	27.78	1.55	2.59	17.95	2.9	4.54	0.02	0.03	0.02	0.29	10.67	3.97	16.16	50.2	0.91	3.63	228.43
75.76	232.99	7.19	72.14	3.24	9.27	2492	31.35	316.76	8159	1.37	28.68	25.09	298.58	579.13	25.94	11.51	19.37	105.15	3.19	12.2	61.49	4.02	14.42	16.21	6.09	16	2.53	0.02	3.84	2.71	3.36	14.65	37.83	11.15	0.02	11.05	434.21
149.44	118.82	27.83	1177	3.24	45.47	2180	17.86	101.41	4493	1.37	427.39	116.27	489.72	2807	30.42	41.19	16	3.09	3.19	2.33	61.49	64.99	2.33	3.25	1e-08	16	2.51	0.02	1.93	2.71	3.36	9.05	28.11	68.569	1.53	5.53	390.72
3.36	75.37	0.53	40.22	3.24	6.92	352.48	12.17	293.92	81.43	1.45	119.07	32.37	274.42	393.13	3.13	21.31	16	14.39	3.19	2.33	61.49	4.02	2.33	3.25	1e-08	16	2.51	0.02	1.93	2.71	3.36	1.39	16	101.93	0.02	5.53	43.95
291.68	84.28	12.98	9.34	2.68	3.51	10188	66.41	967.79	9541	9.64	23.26	51.52	514.99	491.89	6.78	59.93	41.11	71.3	1.87	4.44	7.61	1.55	5.86	2.67	2.14	2.29	0.02	0.03	0.02	0.29	32.2	3.97	53.23	75.87	1.31	32.84	531.62
63.71	92.54	3.62	16	3.24	1.67	7087	0.01	872.54	5348	1.37	3.05	8.9	274.18	380.88	7.45	11.8	16	3.09	3.19	2.33	61.49	4.02	2.33	3.25	1e-08	16	2.51	0.02	1.93	2.71	3.36	1.39	16	2.79	0.02	2763	16
122.83	193.48	5.44	3.2	2.68	2.33	6380	2.55	522.06	1038	0.76	3.35	134.07	806.19	381.84	16.96	50.32	23.78	11.28	1.87	1.8	2.98	1.55	3.34	2.67	2.14	5.24	0.02	0.03	0.02	0.29	34.35	3.97	16.16	52.26	0.91	16.54	16
172.89	289.95	5.27	7.69	2.68	1.69	2071	2.17	229.07	5.7	2.02	3.35	2.3	54.5	598.42	12.42	3.94	38.51	0.3	1.87	2.08	4.04	1.55	5.56	5.22	2.14	2.6	0.02	0.03	0.02	0.29	95.86	3.97	16.16	46.05	0.91	3.63	93.04
120.38	126.72	10.65	14.55	2.68	3.51	1398	24.28	299.73	3372	2.14	20.05	33.1	623.38	673.94	28.98	50.59	35.81	84.76	24.71	20.81	2.98	1.55	2.59	2.67	2.14	54.05	7.04	0.03	0.02	3.98	5.97	3.97	23.93	60.81	0.91	10.41	145.89
65.94	21.05	2.97	23.08	3.24	1.67	1236	30.24	384.27	1980	1.37	10.88	40.39	311.27	320.31	3.13	26.74	16	3.09	3.19	2.33	61.49	4.02	2.33	3.25	1e-08	16	2.51	0.02	1.93	2.71	3.36	1.39	16	2.79	0.54	14.38	16
82.32	285.78	1.33	16	3.24	1.67	693.03	0.01	386.97	4778	1.37	3.05	9.93	155.31	1017	3.13	11.51	16	3.09	3.19	2.33	61.49	4.02	2.33	3.25	1e-08	16	2.51	0.02	1.93	2.71	3.36	1.39	16	2.79	0.02	8.1099	479.58
30.86	76.72	3.3	32.21	2.68	15.59	1512	5.87	401.11	419.19	9.21	14.81	12.67	1297	245.7	25.81	5.86	110.48	0.3	1.87	5.42	15.47	1.55	7.39	2.67	5.17	10.82	0.02	0.6	0.02	0.29	27.98	3.97	16.16	66.42	0.91	3.63	70.56
129.04	108.12	0.53	16	3.24	1.67	1016	0.01	490.03	3620	1.37	3.05	17.83	816.42	977.96	38.8	11.27	16	3.09	3.19	7.26	61.49	4.02	2.33	3.25	1e-08	16	2.51	0.02	1.93	2.71	3.36	1.39	16	2.79	0.02	2763	16
107.21	71.39	3.3	6.89	2.68	0.7	1200	2.17	316.16	6918	0.76	3.35	6.73	138.66	267.95	9.12	6.82	23.78	0.3	1.87	1.8	2.98	1.55	2.83	2.67	2.14	4.54	0.02	0.03	0.03	0.29	12.39	3.97	16.16	26.51	0.91	3.63	39.39
255.2	40.28	35.08	16.35	2.68	0.94	887.99	11.26	372.56	8087	0.8	58.08	35.98	392.03	714.07	40.25	17.38	38.51	0.3	1.87	6.62	4.04	6.99	7.39	2.67	2.14	7.91	0.02	0.16	0.02	0.29	8.22	3.97	16.16	78.97	0.91	3.63	479.28
203.35	108.28	40.78	314.04	2.68	7.82	4534	138.47	743.32	6335	12.04	37.62	82.48	354.09	471.51	79.35	17.77	43.64	11.28	1.87	10.12	2.98	1.55	2.83	2.67	3.67	2.29	0.02	0.29	0.02	0.29	19.86	39.53	38.97	601.9	0.91	10	431.68
7.33	88.21	36.64	36.95	2.68	9.12	7689	22.53	508.12	7892	4.63	558.77	66.64	494.89	1103	33.81	22.61	88.69	24.25	2.28	13.49	12.66	11.55	7.39	5.22	2.14	2.29	0.6	1.05	0.02	0.29	33.27	7.56	115.12	227.36	0.91	87.57	513.35
3	164.78	6.74	435.05	2.68	109.69	869.02	74.16	367.37	67.12	55.94	70.54	274.42	1557	1138	89.94	12.7	35.81	6.45	1.87	18.79	56.47	1.55	8.66	2.67	2.14	2.29	0.02	0.03	0.02	0.29	10.67	3.97	894.6	60.81	0.91	20.92	112.89
418.11	104.43	20.86	3.2	2.68	14.36	10188	10.19	191.41	15103	9.21	34.28	36.47	323.1	757.55	29.4	22.35	33.01	18.76	1.87	2.42	2.98	26.72	4.98	2.67	16.57	2.29	0.02	0.03	0.14	0.29	30.08	3.97	16.16	121.29	20.68	6.81	648.53
79.27	101.33	48.74	51.13	369.07	66.14	1108	1.48	387.74	3176	10.83	184.97	100.05	277.14	676.74	113.04	22.14	33.7	40.42	217.03	13.94	335.78	4.02	23.08	54.76	44.59	16	2.51	0.05	1.93	2.71	7.51	43.65	344.42	420.75	59.85	18.02	659.06
36.98	93.99	12.75	16	3.24	1.67	500.19	1.19	128.52	3044	1.37	19.55	21.23	3578	442.75	3.13	12.2	16	3.09	3.19	2.33	61.49	4.02	2.33	3.25	1e-08	16	2.51	0.02	1.93	2.71	3.36	1.39	16	60.23	0.02	2763	16
33.45	28.82	0.53	16	88.25	1.67	595.71	32.75	167.78	216.7	11.01	59.26	42.29	1251	395.42	44.97	57.7	16	60.15	67.28	8.24	92.86	4.02	2.33	3.25	1e-08	16	2.51	0.02	5.21	2.71	3.36	1.39	16	167.14	8.99	9.73	16
259.86	124.53	3.3	42.63	2.68	2.33	4513	49.96	205.87	442.05	6.12	34.71	24.01	297.88	187.66	7.48	11.79	35.81	0.3	1.87	1.8	6.95	1.55	2.83	2.67	2.14	2.29	0.02	0.03	0.02	0.29	44.22	3.97	53.23	81.29	0.91	3.63	46.66
3.36	116.33	0.53	16	3.24	1.67	516.32	31.91	468	353.17	1.37	3.05	3.4	2547	532.63	3.13	36.45	16	89.33	3.19	2.33	61.49	4.02	2.33	3.25	1e-08	16	2.51	0.02	1.93	2.71	3.36	1.39	16	2.79	0.02	5.53	16
53	89.83	0.53	16	3.24	1.67	3847	21.05	551.41	1112	1.37	3.05	17.11	1369	495.18	3.13	23.03	16	3.09	3.19	2.33	61.49	4.02	2.33	3.25	1e-08	16	2.51	0.02	1.93	2.71	3.36	1.39	16	2.79	0.02	6.83	16
401.8	124.13	3.3	0.8	2.68	0.68	2010	2.75	484.11	2436	0.76	9.7	32.31	230.68	277.68	37.84	20.25	23.78	1.37	1.87	1.8	2.98	1.55	2.59	2.67	2.14	2.29	0.02	0.03	0.02	0.29	15.1	3.97	16.16	23.92	1.82	12.13	16
187.51	25.16	3.3	1.94	2.68	0.68	3192	2.17	436.22	2558	0.89	6.57	11.49	685.71	208.36	55.72	18.16	25.43	0.3	1.87	1.8	4.04	1.55	4.14	2.67	2.14	2.29	0.02	0.03	0.02	0.29	10.67	3.97	16.16	13.62	6.19	7.53	183.46
63.56	206.07	4.12	1.94	2.68	6.41	1851	2.17	350.17	427.95	35.68	6.3	38.13	1665	359.17	17.21	27.22	107.27	0.3	1.87	2.95	24.26	1.55	4.41	2.67	4.82	50.92	0.02	2.35	0.59	0.29	322.91	3.97	56.67	122.37	0.91	5.79	16
327.76	72.76	13.05	3.2	2.68	0.77	10188	12.62	306.02	8635	1.27	23.86	27.33	512.35	225.79	60.2	10.11	59.73	2.43	1.87	1.8	14.57	1.55	44.63	16.02	2.14	9.13	7.46	1.05	0.02	0.29	484.7	3.97	97.92	113.38	0.91	305.23	139.17
Minimum Level of Detection (MLD) for Analyte + 2 Standard Deviations (pg/mL)
EGF	CCL11	TGFα	G-CSF	TNFβ	IFNγ	CXCL1	IL10	CCL22	sCD40L	IL17a	IL6	IL8	CXCL10	CCL2	CCL4	TNFα	FGF2	IL12p40	IL13	IL15	CCL7	CD135	GMCSF	IFNα2	IL12p70	IL1α	IL9	IL1β	IL2	IL3	IL4	IL7	CX3CL1	IL1rα	IL5	CCL3	VEGF
4.6	6.8	1.2	3.3	1.9	1.1	14.1	1.6	7.1	9.9	1.2	1.3	0.7	14	3.4	4.8	1.1	11.8	1	1.3	1.7	6.4	7	15	4.8	1	12.6	2	1	1.6	1	7.1	2.4	37.7	17.1	0.7	6.2	47.9
Percent of Patient Samples Above MLD (%)
EGF	CCL11	TGFα	G-CSF	TNFβ	IFNγ	CXCL1	IL10	CCL22	sCD40L	IL17a	IL6	IL8	CXCL10	CCL2	CCL4	TNFα	FGF2	IL12p40	IL13	IL15	CCL7	CD135	GMCSF	IFNα2	IL12p70	IL1α	IL9	IL1β	IL2	IL3	IL4	IL7	CX3CL1	IL1rα	IL5	CCL3	VEGF
91.8919	100	83.7838	83.7838	100	85.1351	99.3243	87.1622	99.3243	99.3243	83.7838	100	100	100	100	82.4324	100	100	78.24	100	100	76.3514	19.5946	10.1351	29.0541	62.8378	60.1351	50	12.8378	52.027	47.2973	47.2973	62.8378	26.3514	69.5946	66.2162	58.1081	64.1892
